# Supplementary material for: Improved Tensile Ductility by Severe Plastic Deformation for Nano-Structured Metallic Glass
Source: Materials (Basel). 2019 May 16;12(10):1611. doi: 10.3390/ma12101611 (PMC6566254; doi:10.3390/ma12101611)
Supplement: Supplementary file 1 [file materials-12-01611-s001.zip]

Archive with 1 entries (1 files):
- materials-499156-supplementary.wmv
